# Supplementary material for: Complexation and bonding studies on [Ru(NO)(H2O)5]3+ with nitrate ions by using density functional theory calculation
Source: RSC Adv. 2020 Jun 26;10(41):24434–43. doi: 10.1039/d0ra05042c (PMC9055096; doi:10.1039/d0ra05042c)
Supplement: RA-010-D0RA05042C-s002 [file RA-010-D0RA05042C-s002.mol]

Coordinates from ORCA-job Ru(NO)(NO3)x(H2O)5-x_3_tcc_w_num_BP


 21 20  0  0  0  0  0  0  0  0  0
    6.7560   17.3599    7.8281 Ru  0  0  0  0  0  0  0  0  0  0  0  0
    6.0890   16.8811    6.2657 N   0  0  0  0  0  0  0  0  0  0  0  0
    8.6135   17.6750    7.0600 O   0  0  0  0  0  0  0  0  0  0  0  0
    5.8917   19.1962    7.8651 O   0  0  0  0  0  0  0  0  0  0  0  0
    5.0105   16.8737    8.9504 O   0  0  0  0  0  0  0  0  0  0  0  0
    7.5876   15.4305    8.1640 O   0  0  0  0  0  0  0  0  0  0  0  0
    7.4832   17.9620    9.6558 O   0  0  0  0  0  0  0  0  0  0  0  0
    5.6325   16.4847    5.2860 O   0  0  0  0  0  0  0  0  0  0  0  0
    9.2583   18.8737    7.1396 N   0  0  0  0  0  0  0  0  0  0  0  0
   10.4005   18.8465    6.6973 O   0  0  0  0  0  0  0  0  0  0  0  0
    8.6825   19.8352    7.6287 O   0  0  0  0  0  0  0  0  0  0  0  0
    5.9076   20.0107    6.7817 N   0  0  0  0  0  0  0  0  0  0  0  0
    6.3532   19.5764    5.7221 O   0  0  0  0  0  0  0  0  0  0  0  0
    5.4432   21.1265    6.9773 O   0  0  0  0  0  0  0  0  0  0  0  0
    7.5676   17.2190   10.7606 N   0  0  0  0  0  0  0  0  0  0  0  0
    7.5134   15.9726   10.6740 O   0  0  0  0  0  0  0  0  0  0  0  0
    7.7111   17.8236   11.8067 O   0  0  0  0  0  0  0  0  0  0  0  0
    8.5044   15.4143    7.8164 H   0  0  0  0  0  0  0  0  0  0  0  0
    7.6636   15.4306    9.1757 H   0  0  0  0  0  0  0  0  0  0  0  0
    4.5417   16.0497    8.7102 H   0  0  0  0  0  0  0  0  0  0  0  0
    4.3507   17.5955    8.8823 H   0  0  0  0  0  0  0  0  0  0  0  0
  1  2  1  0
  1  3  1  0
  1  4  1  0
  1  5  1  0
  1  6  1  0
  1  7  1  0
  2  8  2  0
  3  9  1  0
  4 12  1  0
  5 20  1  0
  5 21  1  0
  6 18  1  0
  6 19  1  0
  7 15  1  0
  9 10  2  0
  9 11  2  0
 12 13  2  0
 12 14  2  0
 15 16  1  0
 15 17  2  0
M  END
