# Supplementary material for: Complexation and bonding studies on [Ru(NO)(H2O)5]3+ with nitrate ions by using density functional theory calculation
Source: RSC Adv. 2020 Jun 26;10(41):24434–43. doi: 10.1039/d0ra05042c (PMC9055096; doi:10.1039/d0ra05042c)
Supplement: RA-010-D0RA05042C-s003 [file RA-010-D0RA05042C-s003.mol]

Coordinates from ORCA-job Ru(NO)(NO3)x(H2O)5-x_3_tct_w_num_BP


 21 20  0  0  0  0  0  0  0  0  0
    6.5694   17.2949    8.0273 Ru  0  0  0  0  0  0  0  0  0  0  0  0
    6.2416   16.9737    6.3241 N   0  0  0  0  0  0  0  0  0  0  0  0
    8.5692   17.7793    7.7213 O   0  0  0  0  0  0  0  0  0  0  0  0
    5.9040   19.2734    8.0025 O   0  0  0  0  0  0  0  0  0  0  0  0
    4.7279   16.8022    8.7517 O   0  0  0  0  0  0  0  0  0  0  0  0
    7.2844   15.3545    8.3982 O   0  0  0  0  0  0  0  0  0  0  0  0
    6.9459   17.7746    9.9923 O   0  0  0  0  0  0  0  0  0  0  0  0
    6.0969   16.7473    5.2061 O   0  0  0  0  0  0  0  0  0  0  0  0
    8.9898   18.9289    7.1861 N   0  0  0  0  0  0  0  0  0  0  0  0
   10.1955   19.0505    7.0592 O   0  0  0  0  0  0  0  0  0  0  0  0
    8.1557   19.7918    6.8378 O   0  0  0  0  0  0  0  0  0  0  0  0
    4.0295   15.7514    8.2528 N   0  0  0  0  0  0  0  0  0  0  0  0
    3.0232   15.4632    8.8888 O   0  0  0  0  0  0  0  0  0  0  0  0
    4.4290   15.2025    7.2277 O   0  0  0  0  0  0  0  0  0  0  0  0
    7.8659   17.2704   10.8108 N   0  0  0  0  0  0  0  0  0  0  0  0
    8.4173   16.1822   10.5257 O   0  0  0  0  0  0  0  0  0  0  0  0
    8.1022   17.9072   11.8190 O   0  0  0  0  0  0  0  0  0  0  0  0
    7.9387   15.0743    7.7259 H   0  0  0  0  0  0  0  0  0  0  0  0
    7.8163   15.5023    9.2607 H   0  0  0  0  0  0  0  0  0  0  0  0
    5.0540   19.4155    7.5391 H   0  0  0  0  0  0  0  0  0  0  0  0
    6.6356   19.7333    7.4835 H   0  0  0  0  0  0  0  0  0  0  0  0
  1  2  1  0
  1  3  1  0
  1  4  1  0
  1  5  1  0
  1  6  1  0
  1  7  1  0
  2  8  2  0
  3  9  1  0
  4 20  1  0
  4 21  1  0
  5 12  1  0
  6 18  1  0
  6 19  1  0
  7 15  1  0
  9 10  2  0
  9 11  2  0
 12 13  2  0
 12 14  2  0
 15 16  1  0
 15 17  2  0
M  END
