# Supplementary material for: Complexation and bonding studies on [Ru(NO)(H2O)5]3+ with nitrate ions by using density functional theory calculation
Source: RSC Adv. 2020 Jun 26;10(41):24434–43. doi: 10.1039/d0ra05042c (PMC9055096; doi:10.1039/d0ra05042c)
Supplement: RA-010-D0RA05042C-s004 [file RA-010-D0RA05042C-s004.mol]

Coordinates from ORCA-job Ru(NO)(NO3)x(H2O)5-x_4_tw_w_num_BP


 22 21  0  0  0  0  0  0  0  0  0
    6.4977   17.0767    7.5128 Ru  0  0  0  0  0  0  0  0  0  0  0  0
    6.0904   16.6326    5.8638 N   0  0  0  0  0  0  0  0  0  0  0  0
    8.4989   17.5487    7.0245 O   0  0  0  0  0  0  0  0  0  0  0  0
    5.7195   18.9878    7.4213 O   0  0  0  0  0  0  0  0  0  0  0  0
    4.6466   16.7593    8.2987 O   0  0  0  0  0  0  0  0  0  0  0  0
    7.4396   15.2672    7.8964 O   0  0  0  0  0  0  0  0  0  0  0  0
    7.0284   17.6661    9.4529 O   0  0  0  0  0  0  0  0  0  0  0  0
    5.8018   16.3751    4.7775 O   0  0  0  0  0  0  0  0  0  0  0  0
    9.0995   18.6643    7.3927 N   0  0  0  0  0  0  0  0  0  0  0  0
   10.1347   18.9529    6.8110 O   0  0  0  0  0  0  0  0  0  0  0  0
    8.6111   19.3566    8.3222 O   0  0  0  0  0  0  0  0  0  0  0  0
    6.0889   19.8552    6.4577 N   0  0  0  0  0  0  0  0  0  0  0  0
    6.7929   19.4541    5.5299 O   0  0  0  0  0  0  0  0  0  0  0  0
    5.6569   20.9959    6.5954 O   0  0  0  0  0  0  0  0  0  0  0  0
    3.9819   15.6004    8.0970 N   0  0  0  0  0  0  0  0  0  0  0  0
    2.9668   15.4670    8.7724 O   0  0  0  0  0  0  0  0  0  0  0  0
    4.4107   14.8070    7.2615 O   0  0  0  0  0  0  0  0  0  0  0  0
    7.1065   14.4696    8.9252 N   0  0  0  0  0  0  0  0  0  0  0  0
    6.2043   14.8024    9.6910 O   0  0  0  0  0  0  0  0  0  0  0  0
    7.7791   13.4424    9.0137 O   0  0  0  0  0  0  0  0  0  0  0  0
    6.2566   17.9826    9.9650 H   0  0  0  0  0  0  0  0  0  0  0  0
    7.6248   18.4631    9.2522 H   0  0  0  0  0  0  0  0  0  0  0  0
  1  2  1  0
  1  3  1  0
  1  4  1  0
  1  5  1  0
  1  6  1  0
  1  7  1  0
  2  8  2  0
  3  9  1  0
  4 12  1  0
  5 15  1  0
  6 18  1  0
  7 21  1  0
  7 22  1  0
  9 10  2  0
  9 11  1  0
 12 13  2  0
 12 14  2  0
 15 16  2  0
 15 17  2  0
 18 19  2  0
 18 20  2  0
M  END
