# Supplementary material for: Complexation and bonding studies on [Ru(NO)(H2O)5]3+ with nitrate ions by using density functional theory calculation
Source: RSC Adv. 2020 Jun 26;10(41):24434–43. doi: 10.1039/d0ra05042c (PMC9055096; doi:10.1039/d0ra05042c)
Supplement: RA-010-D0RA05042C-s005 [file RA-010-D0RA05042C-s005.mol]

Coordinates from ORCA-job Ru(NO)(NO3)x(H2O)5-x_4_cw_w_num_BP


 22 21  0  0  0  0  0  0  0  0  0
    6.5152   17.2871    7.8492 Ru  0  0  0  0  0  0  0  0  0  0  0  0
    6.1293   16.8291    6.1954 N   0  0  0  0  0  0  0  0  0  0  0  0
    8.5054   17.6168    7.3513 O   0  0  0  0  0  0  0  0  0  0  0  0
    5.7193   19.1584    7.7263 O   0  0  0  0  0  0  0  0  0  0  0  0
    4.6826   16.8444    8.6761 O   0  0  0  0  0  0  0  0  0  0  0  0
    7.2641   15.3649    8.4143 O   0  0  0  0  0  0  0  0  0  0  0  0
    6.9115   17.8588    9.8008 O   0  0  0  0  0  0  0  0  0  0  0  0
    5.9328   16.4978    5.1087 O   0  0  0  0  0  0  0  0  0  0  0  0
    9.1464   18.7864    7.5299 N   0  0  0  0  0  0  0  0  0  0  0  0
   10.2988   18.8090    7.1003 O   0  0  0  0  0  0  0  0  0  0  0  0
    8.5757   19.7107    8.1053 O   0  0  0  0  0  0  0  0  0  0  0  0
    6.0357   19.9895    6.7135 N   0  0  0  0  0  0  0  0  0  0  0  0
    6.6700   19.5505    5.7543 O   0  0  0  0  0  0  0  0  0  0  0  0
    5.6209   21.1376    6.8427 O   0  0  0  0  0  0  0  0  0  0  0  0
    4.0163   15.7277    8.3279 N   0  0  0  0  0  0  0  0  0  0  0  0
    3.0280   15.4786    9.0148 O   0  0  0  0  0  0  0  0  0  0  0  0
    4.4104   15.0653    7.3663 O   0  0  0  0  0  0  0  0  0  0  0  0
    7.9585   17.5363   10.5452 N   0  0  0  0  0  0  0  0  0  0  0  0
    8.6729   16.5590   10.2176 O   0  0  0  0  0  0  0  0  0  0  0  0
    8.1570   18.2157   11.5384 O   0  0  0  0  0  0  0  0  0  0  0  0
    7.7767   14.9420    7.6975 H   0  0  0  0  0  0  0  0  0  0  0  0
    7.9423   15.6389    9.1182 H   0  0  0  0  0  0  0  0  0  0  0  0
  1  2  1  0
  1  3  1  0
  1  4  1  0
  1  5  1  0
  1  6  1  0
  1  7  1  0
  2  8  2  0
  3  9  1  0
  4 12  1  0
  5 15  1  0
  6 21  1  0
  6 22  1  0
  7 18  1  0
  9 10  2  0
  9 11  2  0
 12 13  2  0
 12 14  2  0
 15 16  2  0
 15 17  2  0
 18 19  1  0
 18 20  2  0
M  END
