# Supplementary material for: Complexation and bonding studies on [Ru(NO)(H2O)5]3+ with nitrate ions by using density functional theory calculation
Source: RSC Adv. 2020 Jun 26;10(41):24434–43. doi: 10.1039/d0ra05042c (PMC9055096; doi:10.1039/d0ra05042c)
Supplement: RA-010-D0RA05042C-s006 [file RA-010-D0RA05042C-s006.mol]

Coordinates from ORCA-job Ru(NO)(H2O)5_w_num_BP


 18 17  0  0  0  0  0  0  0  0  0
    8.1393    4.3793   14.8577 Ru  0  0  0  0  0  0  0  0  0  0  0  0
    9.1433    3.0511   14.2639 N   0  0  0  0  0  0  0  0  0  0  0  0
    9.4565    5.9171   14.4708 O   0  0  0  0  0  0  0  0  0  0  0  0
    7.1712    4.6277   13.0313 O   0  0  0  0  0  0  0  0  0  0  0  0
    6.5219    3.2300   15.3962 O   0  0  0  0  0  0  0  0  0  0  0  0
    8.8030    4.1599   16.8170 O   0  0  0  0  0  0  0  0  0  0  0  0
    6.9955    5.9038   15.6018 O   0  0  0  0  0  0  0  0  0  0  0  0
    9.7810    2.1937   13.8792 O   0  0  0  0  0  0  0  0  0  0  0  0
   10.2281    6.0165   15.0689 H   0  0  0  0  0  0  0  0  0  0  0  0
    9.7983    6.0124   13.5564 H   0  0  0  0  0  0  0  0  0  0  0  0
    6.6335    5.4481   12.9850 H   0  0  0  0  0  0  0  0  0  0  0  0
    7.7037    4.5990   12.2079 H   0  0  0  0  0  0  0  0  0  0  0  0
    6.0306    2.7971   14.6645 H   0  0  0  0  0  0  0  0  0  0  0  0
    6.6674    2.5558   16.0950 H   0  0  0  0  0  0  0  0  0  0  0  0
    8.4791    4.8807   17.4017 H   0  0  0  0  0  0  0  0  0  0  0  0
    9.7652    4.0703   16.9851 H   0  0  0  0  0  0  0  0  0  0  0  0
    6.0485    5.8001   15.8344 H   0  0  0  0  0  0  0  0  0  0  0  0
    7.2107    6.8495   15.4567 H   0  0  0  0  0  0  0  0  0  0  0  0
  1  2  1  0
  1  3  1  0
  1  4  1  0
  1  5  1  0
  1  6  1  0
  1  7  1  0
  2  8  2  0
  3  9  1  0
  3 10  1  0
  4 11  1  0
  4 12  1  0
  5 13  1  0
  5 14  1  0
  6 15  1  0
  6 16  1  0
  7 17  1  0
  7 18  1  0
M  END
