# Supplementary material for: Complexation and bonding studies on [Ru(NO)(H2O)5]3+ with nitrate ions by using density functional theory calculation
Source: RSC Adv. 2020 Jun 26;10(41):24434–43. doi: 10.1039/d0ra05042c (PMC9055096; doi:10.1039/d0ra05042c)
Supplement: RA-010-D0RA05042C-s007 [file RA-010-D0RA05042C-s007.mol]

Coordinates from ORCA-job Ru(NO)(NO3)x(H2O)5-x_5_w_num_BP


 23 22  0  0  0  0  0  0  0  0  0
    6.5734   17.2644    7.8719 Ru  0  0  0  0  0  0  0  0  0  0  0  0
    6.1610   16.8003    6.2237 N   0  0  0  0  0  0  0  0  0  0  0  0
    8.5393   17.6613    7.2862 O   0  0  0  0  0  0  0  0  0  0  0  0
    5.7541   19.1643    7.7336 O   0  0  0  0  0  0  0  0  0  0  0  0
    4.6850   16.8929    8.6412 O   0  0  0  0  0  0  0  0  0  0  0  0
    7.4803   15.4071    8.1794 O   0  0  0  0  0  0  0  0  0  0  0  0
    6.8743   17.8828    9.7979 O   0  0  0  0  0  0  0  0  0  0  0  0
    5.9170   16.4806    5.1391 O   0  0  0  0  0  0  0  0  0  0  0  0
    9.1716   18.8022    7.5502 N   0  0  0  0  0  0  0  0  0  0  0  0
   10.3239   18.8709    7.1102 O   0  0  0  0  0  0  0  0  0  0  0  0
    8.6094   19.6851    8.2002 O   0  0  0  0  0  0  0  0  0  0  0  0
    6.0569   19.9832    6.7232 N   0  0  0  0  0  0  0  0  0  0  0  0
    6.6975   19.5506    5.7612 O   0  0  0  0  0  0  0  0  0  0  0  0
    5.6337   21.1352    6.8359 O   0  0  0  0  0  0  0  0  0  0  0  0
    4.0526   15.7384    8.4169 N   0  0  0  0  0  0  0  0  0  0  0  0
    3.0109   15.5766    9.0555 O   0  0  0  0  0  0  0  0  0  0  0  0
    4.5165   14.9403    7.5976 O   0  0  0  0  0  0  0  0  0  0  0  0
    7.9485   17.6840   10.5702 N   0  0  0  0  0  0  0  0  0  0  0  0
    8.9193   17.0748   10.1268 O   0  0  0  0  0  0  0  0  0  0  0  0
    7.8591   18.1543   11.7059 O   0  0  0  0  0  0  0  0  0  0  0  0
    7.1963   14.6087    9.2061 N   0  0  0  0  0  0  0  0  0  0  0  0
    6.3892   14.9688   10.0646 O   0  0  0  0  0  0  0  0  0  0  0  0
    7.8053   13.5341    9.2125 O   0  0  0  0  0  0  0  0  0  0  0  0
  1  2  1  0
  1  3  1  0
  1  4  1  0
  1  5  1  0
  1  6  1  0
  1  7  1  0
  2  8  2  0
  3  9  1  0
  4 12  1  0
  5 15  1  0
  6 21  1  0
  7 18  1  0
  9 10  2  0
  9 11  2  0
 12 13  2  0
 12 14  2  0
 15 16  2  0
 15 17  2  0
 18 19  2  0
 18 20  2  0
 21 22  2  0
 21 23  2  0
M  END
