# Supplementary material for: Complexation and bonding studies on [Ru(NO)(H2O)5]3+ with nitrate ions by using density functional theory calculation
Source: RSC Adv. 2020 Jun 26;10(41):24434–43. doi: 10.1039/d0ra05042c (PMC9055096; doi:10.1039/d0ra05042c)
Supplement: RA-010-D0RA05042C-s008 [file RA-010-D0RA05042C-s008.mol]

Coordinates from ORCA-job Ru(NO)(NO3)x(H2O)5-x_1_c_w_num_BP_2


 19 18  0  0  0  0  0  0  0  0  0
    6.5681   17.3163    7.9680 Ru  0  0  0  0  0  0  0  0  0  0  0  0
    6.3741   17.1297    6.2265 N   0  0  0  0  0  0  0  0  0  0  0  0
    8.5329   17.7461    7.9284 O   0  0  0  0  0  0  0  0  0  0  0  0
    5.9551   19.2756    8.0810 O   0  0  0  0  0  0  0  0  0  0  0  0
    4.5430   16.8079    8.3793 O   0  0  0  0  0  0  0  0  0  0  0  0
    7.2659   15.3675    8.1991 O   0  0  0  0  0  0  0  0  0  0  0  0
    6.6590   17.5086   10.0365 O   0  0  0  0  0  0  0  0  0  0  0  0
    6.2516   17.0169    5.0971 O   0  0  0  0  0  0  0  0  0  0  0  0
    9.0336   18.9003    7.3835 N   0  0  0  0  0  0  0  0  0  0  0  0
   10.2403   18.9809    7.4012 O   0  0  0  0  0  0  0  0  0  0  0  0
    8.2431   19.7328    6.9216 O   0  0  0  0  0  0  0  0  0  0  0  0
    8.2424   15.2857    8.2460 H   0  0  0  0  0  0  0  0  0  0  0  0
    6.8868   14.8130    8.9117 H   0  0  0  0  0  0  0  0  0  0  0  0
    4.3735   16.7019    9.3397 H   0  0  0  0  0  0  0  0  0  0  0  0
    4.1897   16.0011    7.9510 H   0  0  0  0  0  0  0  0  0  0  0  0
    6.6463   19.8073    7.5895 H   0  0  0  0  0  0  0  0  0  0  0  0
    5.0646   19.4907    7.7298 H   0  0  0  0  0  0  0  0  0  0  0  0
    6.4796   18.4195   10.3582 H   0  0  0  0  0  0  0  0  0  0  0  0
    7.4620   17.1963   10.5057 H   0  0  0  0  0  0  0  0  0  0  0  0
  1  2  1  0
  1  3  1  0
  1  4  1  0
  1  5  1  0
  1  6  1  0
  1  7  1  0
  2  8  2  0
  3  9  1  0
  4 16  1  0
  4 17  1  0
  5 14  1  0
  5 15  1  0
  6 12  1  0
  6 13  1  0
  7 18  1  0
  7 19  1  0
  9 10  2  0
  9 11  2  0
M  END
