# Supplementary material for: Complexation and bonding studies on [Ru(NO)(H2O)5]3+ with nitrate ions by using density functional theory calculation
Source: RSC Adv. 2020 Jun 26;10(41):24434–43. doi: 10.1039/d0ra05042c (PMC9055096; doi:10.1039/d0ra05042c)
Supplement: RA-010-D0RA05042C-s009 [file RA-010-D0RA05042C-s009.mol]

Coordinates from ORCA-job Ru(NO)(NO3)x(H2O)5-x_1_t_w_num_BP


 19 18  0  0  0  0  0  0  0  0  0
    6.4811   17.2853    7.8294 Ru  0  0  0  0  0  0  0  0  0  0  0  0
    6.0507   16.8100    6.1640 N   0  0  0  0  0  0  0  0  0  0  0  0
    8.3781   18.0157    7.3430 O   0  0  0  0  0  0  0  0  0  0  0  0
    5.7458   19.2258    7.5539 O   0  0  0  0  0  0  0  0  0  0  0  0
    4.5945   16.7398    8.5548 O   0  0  0  0  0  0  0  0  0  0  0  0
    7.1617   15.3931    8.4020 O   0  0  0  0  0  0  0  0  0  0  0  0
    6.7936   17.8976    9.7138 O   0  0  0  0  0  0  0  0  0  0  0  0
    5.7761   16.5029    5.1011 O   0  0  0  0  0  0  0  0  0  0  0  0
    7.9441   17.6481   10.4079 N   0  0  0  0  0  0  0  0  0  0  0  0
    8.8394   17.0057    9.8260 O   0  0  0  0  0  0  0  0  0  0  0  0
    7.9824   18.0787   11.5315 O   0  0  0  0  0  0  0  0  0  0  0  0
    7.9993   15.5140    8.9165 H   0  0  0  0  0  0  0  0  0  0  0  0
    7.3565   14.7477    7.6902 H   0  0  0  0  0  0  0  0  0  0  0  0
    4.4427   17.1101    9.4524 H   0  0  0  0  0  0  0  0  0  0  0  0
    4.4928   15.7687    8.6589 H   0  0  0  0  0  0  0  0  0  0  0  0
    5.6672   19.7009    8.4110 H   0  0  0  0  0  0  0  0  0  0  0  0
    6.3385   19.7839    7.0051 H   0  0  0  0  0  0  0  0  0  0  0  0
    9.0122   17.6993    8.0358 H   0  0  0  0  0  0  0  0  0  0  0  0
    8.7518   17.7584    6.4742 H   0  0  0  0  0  0  0  0  0  0  0  0
  1  2  1  0
  1  3  1  0
  1  4  1  0
  1  5  1  0
  1  6  1  0
  1  7  1  0
  2  8  2  0
  3 18  1  0
  3 19  1  0
  4 16  1  0
  4 17  1  0
  5 14  1  0
  5 15  1  0
  6 12  1  0
  6 13  1  0
  7  9  1  0
  9 10  2  0
  9 11  2  0
M  END
