# Supplementary material for: Complexation and bonding studies on [Ru(NO)(H2O)5]3+ with nitrate ions by using density functional theory calculation
Source: RSC Adv. 2020 Jun 26;10(41):24434–43. doi: 10.1039/d0ra05042c (PMC9055096; doi:10.1039/d0ra05042c)
Supplement: RA-010-D0RA05042C-s010 [file RA-010-D0RA05042C-s010.mol]

Coordinates from ORCA-job Ru(NO)(NO3)x(H2O)5-x_2_cc_w_num_BP


 20 19  0  0  0  0  0  0  0  0  0
    6.5237   17.2583    7.8467 Ru  0  0  0  0  0  0  0  0  0  0  0  0
    6.1523   16.7186    6.2081 N   0  0  0  0  0  0  0  0  0  0  0  0
    8.4531   17.7366    7.3265 O   0  0  0  0  0  0  0  0  0  0  0  0
    5.6585   19.0667    7.7058 O   0  0  0  0  0  0  0  0  0  0  0  0
    4.6289   16.6558    8.5897 O   0  0  0  0  0  0  0  0  0  0  0  0
    7.4077   15.4562    8.5263 O   0  0  0  0  0  0  0  0  0  0  0  0
    6.9311   17.8916    9.7838 O   0  0  0  0  0  0  0  0  0  0  0  0
    5.9161   16.3346    5.1553 O   0  0  0  0  0  0  0  0  0  0  0  0
    9.0501   18.8774    7.7180 N   0  0  0  0  0  0  0  0  0  0  0  0
   10.0953   19.1390    7.1580 O   0  0  0  0  0  0  0  0  0  0  0  0
    8.5244   19.5642    8.6174 O   0  0  0  0  0  0  0  0  0  0  0  0
    5.9149   19.9061    6.6479 N   0  0  0  0  0  0  0  0  0  0  0  0
    6.5981   19.4824    5.7232 O   0  0  0  0  0  0  0  0  0  0  0  0
    5.4006   21.0057    6.7538 O   0  0  0  0  0  0  0  0  0  0  0  0
    8.2995   15.2845    8.1582 H   0  0  0  0  0  0  0  0  0  0  0  0
    6.8975   14.6274    8.4211 H   0  0  0  0  0  0  0  0  0  0  0  0
    3.9450   17.3202    8.3555 H   0  0  0  0  0  0  0  0  0  0  0  0
    4.6188   16.6197    9.5698 H   0  0  0  0  0  0  0  0  0  0  0  0
    7.5677   18.6617    9.6191 H   0  0  0  0  0  0  0  0  0  0  0  0
    7.4058   17.2229   10.3225 H   0  0  0  0  0  0  0  0  0  0  0  0
  1  2  1  0
  1  3  1  0
  1  4  1  0
  1  5  1  0
  1  6  1  0
  1  7  1  0
  2  8  2  0
  3  9  1  0
  4 12  1  0
  5 17  1  0
  5 18  1  0
  6 15  1  0
  6 16  1  0
  7 19  1  0
  7 20  1  0
  9 10  2  0
  9 11  2  0
 12 13  2  0
 12 14  2  0
M  END
