# Supplementary material for: Complexation and bonding studies on [Ru(NO)(H2O)5]3+ with nitrate ions by using density functional theory calculation
Source: RSC Adv. 2020 Jun 26;10(41):24434–43. doi: 10.1039/d0ra05042c (PMC9055096; doi:10.1039/d0ra05042c)
Supplement: RA-010-D0RA05042C-s011 [file RA-010-D0RA05042C-s011.mol]

Coordinates from ORCA-job Ru(NO)(NO3)x(H2O)5-x_2_ct_w_num_BP


 20 19  0  0  0  0  0  0  0  0  0
    6.5560   17.2362    7.7381 Ru  0  0  0  0  0  0  0  0  0  0  0  0
    6.2146   16.9734    6.0304 N   0  0  0  0  0  0  0  0  0  0  0  0
    8.5395   17.7260    7.3417 O   0  0  0  0  0  0  0  0  0  0  0  0
    5.8487   19.2146    7.7709 O   0  0  0  0  0  0  0  0  0  0  0  0
    4.6929   16.8321    8.4798 O   0  0  0  0  0  0  0  0  0  0  0  0
    7.2957   15.3071    8.0021 O   0  0  0  0  0  0  0  0  0  0  0  0
    7.0562   17.5703    9.7322 O   0  0  0  0  0  0  0  0  0  0  0  0
    6.0033   16.8460    4.9123 O   0  0  0  0  0  0  0  0  0  0  0  0
    9.0677   18.8743    7.7738 N   0  0  0  0  0  0  0  0  0  0  0  0
   10.2097   19.1063    7.4405 O   0  0  0  0  0  0  0  0  0  0  0  0
    8.3681   19.6197    8.5067 O   0  0  0  0  0  0  0  0  0  0  0  0
    4.1455   15.5955    8.5436 N   0  0  0  0  0  0  0  0  0  0  0  0
    3.0048   15.5549    8.9546 O   0  0  0  0  0  0  0  0  0  0  0  0
    4.8167   14.6122    8.1827 O   0  0  0  0  0  0  0  0  0  0  0  0
    6.4584   14.7782    8.1908 H   0  0  0  0  0  0  0  0  0  0  0  0
    7.8772   15.2488    8.7901 H   0  0  0  0  0  0  0  0  0  0  0  0
    6.2941   17.6217   10.3483 H   0  0  0  0  0  0  0  0  0  0  0  0
    7.5573   18.4248    9.7939 H   0  0  0  0  0  0  0  0  0  0  0  0
    6.6510   19.7893    7.8833 H   0  0  0  0  0  0  0  0  0  0  0  0
    5.3616   19.5338    6.9841 H   0  0  0  0  0  0  0  0  0  0  0  0
  1  2  1  0
  1  3  1  0
  1  4  1  0
  1  5  1  0
  1  6  1  0
  1  7  1  0
  2  8  2  0
  3  9  1  0
  4 19  1  0
  4 20  1  0
  5 12  1  0
  6 15  1  0
  6 16  1  0
  7 17  1  0
  7 18  1  0
  9 10  2  0
  9 11  1  0
 12 13  2  0
 12 14  2  0
M  END
