# Supplementary material for: Complexation and bonding studies on [Ru(NO)(H2O)5]3+ with nitrate ions by using density functional theory calculation
Source: RSC Adv. 2020 Jun 26;10(41):24434–43. doi: 10.1039/d0ra05042c (PMC9055096; doi:10.1039/d0ra05042c)
Supplement: RA-010-D0RA05042C-s012 [file RA-010-D0RA05042C-s012.mol]

Coordinates from ORCA-job Ru(NO)(NO3)x(H2O)5-x_2_tc_w_num_BP


 20 19  0  0  0  0  0  0  0  0  0
    6.6052   17.3760    7.9769 Ru  0  0  0  0  0  0  0  0  0  0  0  0
    6.2719   17.0939    6.2597 N   0  0  0  0  0  0  0  0  0  0  0  0
    8.5736   17.7963    7.7536 O   0  0  0  0  0  0  0  0  0  0  0  0
    5.9736   19.3651    7.9778 O   0  0  0  0  0  0  0  0  0  0  0  0
    4.6221   16.8464    8.5492 O   0  0  0  0  0  0  0  0  0  0  0  0
    7.2287   15.4054    8.3067 O   0  0  0  0  0  0  0  0  0  0  0  0
    6.8333   17.7548    9.9602 O   0  0  0  0  0  0  0  0  0  0  0  0
    6.0507   16.8635    5.1584 O   0  0  0  0  0  0  0  0  0  0  0  0
    9.0396   18.9298    7.1685 N   0  0  0  0  0  0  0  0  0  0  0  0
   10.2482   19.0041    7.0907 O   0  0  0  0  0  0  0  0  0  0  0  0
    8.2327   19.7769    6.7541 O   0  0  0  0  0  0  0  0  0  0  0  0
    7.7362   17.2233   10.8101 N   0  0  0  0  0  0  0  0  0  0  0  0
    8.3049   16.1577   10.5016 O   0  0  0  0  0  0  0  0  0  0  0  0
    7.9127   17.8313   11.8422 O   0  0  0  0  0  0  0  0  0  0  0  0
    7.8898   15.1041    7.6489 H   0  0  0  0  0  0  0  0  0  0  0  0
    7.7311   15.4931    9.1918 H   0  0  0  0  0  0  0  0  0  0  0  0
    4.4398   15.8885    8.4472 H   0  0  0  0  0  0  0  0  0  0  0  0
    4.4914   17.0318    9.5043 H   0  0  0  0  0  0  0  0  0  0  0  0
    5.1125   19.5313    7.5419 H   0  0  0  0  0  0  0  0  0  0  0  0
    6.6861   19.8332    7.4507 H   0  0  0  0  0  0  0  0  0  0  0  0
  1  2  1  0
  1  3  1  0
  1  4  1  0
  1  5  1  0
  1  6  1  0
  1  7  1  0
  2  8  2  0
  3  9  1  0
  4 19  1  0
  4 20  1  0
  5 17  1  0
  5 18  1  0
  6 15  1  0
  6 16  1  0
  7 12  1  0
  9 10  2  0
  9 11  2  0
 12 13  2  0
 12 14  2  0
M  END
