# Supplementary material for: Complexation and bonding studies on [Ru(NO)(H2O)5]3+ with nitrate ions by using density functional theory calculation
Source: RSC Adv. 2020 Jun 26;10(41):24434–43. doi: 10.1039/d0ra05042c (PMC9055096; doi:10.1039/d0ra05042c)
Supplement: RA-010-D0RA05042C-s013 [file RA-010-D0RA05042C-s013.mol]

Coordinates from ORCA-job Ru(NO)(NO3)x(H2O)5-x_3_ccc_w_num_BP


 21 20  0  0  0  0  0  0  0  0  0
    6.5408   17.2423    7.6783 Ru  0  0  0  0  0  0  0  0  0  0  0  0
    6.1923   16.8902    5.9892 N   0  0  0  0  0  0  0  0  0  0  0  0
    8.5352   17.7172    7.2660 O   0  0  0  0  0  0  0  0  0  0  0  0
    5.7448   19.1091    7.6798 O   0  0  0  0  0  0  0  0  0  0  0  0
    4.6691   16.8315    8.4211 O   0  0  0  0  0  0  0  0  0  0  0  0
    7.3520   15.3086    8.0512 O   0  0  0  0  0  0  0  0  0  0  0  0
    7.0296   17.6444    9.6645 O   0  0  0  0  0  0  0  0  0  0  0  0
    5.9545   16.6734    4.8858 O   0  0  0  0  0  0  0  0  0  0  0  0
    9.1488   18.7943    7.7458 N   0  0  0  0  0  0  0  0  0  0  0  0
   10.1965   19.1074    7.2092 O   0  0  0  0  0  0  0  0  0  0  0  0
    8.6468   19.4051    8.7195 O   0  0  0  0  0  0  0  0  0  0  0  0
    6.1263   20.0395    6.7594 N   0  0  0  0  0  0  0  0  0  0  0  0
    6.8570   19.6906    5.8361 O   0  0  0  0  0  0  0  0  0  0  0  0
    5.6660   21.1554    6.9522 O   0  0  0  0  0  0  0  0  0  0  0  0
    4.1578   15.5896    8.5185 N   0  0  0  0  0  0  0  0  0  0  0  0
    3.0249   15.5238    8.9575 O   0  0  0  0  0  0  0  0  0  0  0  0
    4.8411   14.6146    8.1547 O   0  0  0  0  0  0  0  0  0  0  0  0
    6.5190   14.7784    8.2213 H   0  0  0  0  0  0  0  0  0  0  0  0
    7.8699   15.3079    8.8827 H   0  0  0  0  0  0  0  0  0  0  0  0
    6.2606   17.9392   10.1961 H   0  0  0  0  0  0  0  0  0  0  0  0
    7.6639   18.4338    9.5640 H   0  0  0  0  0  0  0  0  0  0  0  0
  1  2  1  0
  1  3  1  0
  1  4  1  0
  1  5  1  0
  1  6  1  0
  1  7  1  0
  2  8  2  0
  3  9  1  0
  4 12  1  0
  5 15  1  0
  6 18  1  0
  6 19  1  0
  7 20  1  0
  7 21  1  0
  9 10  2  0
  9 11  1  0
 12 13  2  0
 12 14  2  0
 15 16  2  0
 15 17  2  0
M  END
